# Supplementary material for: Deep Eutectic Solvents as a Green Tool for the Extraction of Bioactive Phenolic Compounds from Avocado Peels
Source: Molecules. 2022 Oct 6;27(19):6646. doi: 10.3390/molecules27196646 (PMC9572341; doi:10.3390/molecules27196646)
Supplement: Supplementary file 1 [file molecules-27-06646-s001.zip]

Archive with 1 entries (1 files):
- molecules-1929866-supplementary.pdf
